# Supplementary material for: Red Blood Cell-Derived Microparticles Exert No Cancer Promoting Effects on Colorectal Cancer Cells In Vitro
Source: Int J Mol Sci. 2022 Aug 18;23(16):9323. doi: 10.3390/ijms23169323 (PMC9409112; doi:10.3390/ijms23169323)
Supplement: Supplementary file 1 [file ijms-23-09323-s001.zip]

Archive with 2 entries (2 files):
- ijms-1863930-supplementary/ijms-1863930-supplementary figures.pdf
- ijms-1863930-supplementary/ijms-1863930-supplementary Table S1.pdf
